# Supplementary material for: Heavy Metal Pollution and Source Contributions in Agricultural Soils Developed from Karst Landform in the Southwestern Region of China
Source: Toxics. 2022 Sep 27;10(10):568. doi: 10.3390/toxics10100568 (PMC9610029; doi:10.3390/toxics10100568)
Supplement: Supplementary file 1 [file toxics-10-00568-s001.zip]

Archive with 1 entries (1 files):
- toxics-1906362-supplementary.pdf
